# Supplementary material for: PM2.5 promotes lung cancer progression through activation of the AhR‐TMPRSS2‐IL18 pathway
Source: EMBO Mol Med. 2023 Mar 28;15(6):e17014. doi: 10.15252/emmm.202217014 (PMC10245036; doi:10.15252/emmm.202217014)
Supplement: Supplementary file 2 — Source Data for Expanded View [file EMMM-15-e17014-s001.zip]

Archive with 5 entries (5 files):
- Figure EV1.zip
- Figure EV2.zip
- Figure EV3.zip
- Figure EV4.zip
- Figure EV5.zip
