# Supplementary material for: PM2.5 promotes lung cancer progression through activation of the AhR‐TMPRSS2‐IL18 pathway
Source: EMBO Mol Med. 2023 Mar 28;15(6):e17014. doi: 10.15252/emmm.202217014 (PMC10245036; doi:10.15252/emmm.202217014)
Supplement: Supplementary file 4 — Source Data for Figure 1 [file EMMM-15-e17014-s002.zip]

Archive with 10 entries (9 files):
- Figure 1/
- __MACOSX/._Figure 1
- Figure 1/Fig. 1B-Image data.tif
- __MACOSX/Figure 1/._Fig. 1B-Image data.tif
- Figure 1/Fig. 1B-Numerical data.xlsx
- __MACOSX/Figure 1/._Fig. 1B-Numerical data.xlsx
- Figure 1/Fig. 1A-Numerical data.xlsx
- __MACOSX/Figure 1/._Fig. 1A-Numerical data.xlsx
- Figure 1/Fig. 1A-Image data.tif
- __MACOSX/Figure 1/._Fig. 1A-Image data.tif
