# Supplementary material for: PM2.5 promotes lung cancer progression through activation of the AhR‐TMPRSS2‐IL18 pathway
Source: EMBO Mol Med. 2023 Mar 28;15(6):e17014. doi: 10.15252/emmm.202217014 (PMC10245036; doi:10.15252/emmm.202217014)
Supplement: Supplementary file 4 — Source Data for Figure 1 [file EMMM-15-e17014-s002.zip › Figure 1/Fig. 1B-Numerical data.xlsx]

## Sheet: Fig.1B
	Fig.1B
	H1975
		PEGFR					PAKT					PSTAT3					PERK
	25	1	1.12821	0.965489	0.982857		1	2.09302	7.2973	14.6667		1	1.00658	1.16216	1.564		1	1.44762	1.83456	2.24653
	50	1	1.07204	1.21008	1.0437		1	5.28889	7.82609	16.275		1	1.21389	1.31944	1.51736		1	1.15947	1.31944	1.61852
	100	1	1.13977	1.23243	1.025		1	4.04762	5.01742	10		1	0.921958	0.928571	1.23651		1	1.42942	1.5873	1.70833
	AVERAGE	1	1.11334	1.136	1.01718		1	3.80984	6.7136	13.6472		1	1.04748	1.13673	1.43929		1	1.3455	1.58043	1.85779
	ST	0	0.0295788	0.120916	0.0254453		0	1.3155	1.21865	2.66125		0	0.122639	0.160584	0.144648		0	0.131758	0.210349	0.277313
paired.T.test改T.test	T.TEST		0.00562094	0.186895	0.393608			0.0943406	0.0219985	0.0214295			0.613174	0.294927	0.0126966			0.0206824	0.0175066	0.0119261
	******		**						*	*					*			*	*	*
		normality test	0.306115	0.144246	0.581891		normality test	0.755233	0.340115	0.476129		normality test	0.545377	0.785638	0.25215		normality test	0.107742	0.955905	0.253266
		p-value	0.0324078	0.25266	0.440319		p-value	0.0943406	0.0219985	0.0214295		p-value	0.638992	0.351719	0.050167		p-value	0.0656363	0.0598339	0.0484877
		adjusted p-value	0.0972234	0.37899	0.440319		adjusted p-value	0.0943406	0.0329977	0.0329977		adjusted p-value	0.638992	0.527578	0.150501		adjusted p-value	0.0656363	0.0656363	0.0656363
	A549
		PEGFR					PAKT					PSTAT3					PERK
		1	1.28125	1.42708	1.22857		1	1.15079	1.85516	2.85714		1	2.69231	4.35897	13.1868		1	0.804124	0.862543	1.1566
		1	1.54386	1.74603	1.35043		1	1.19649	2.2582	1.84615		1	3.59347	7.80296	9.90274		1	1.08978	1.26771	1.51261
		1	1.2439	1.4	1.28381		1	1.41401	1.41414	1.54176		1	3.91745	6.76364	9.09978		1	1.14424	1.15508	1.43681
	AVERAGE	1	1.35634	1.52437	1.2876		1	1.25376	1.8425	2.08169		1	3.40107	6.30852	10.7298		1	1.01272	1.09511	1.36867
	ST	0	0.133472	0.157127	0.0498196		0	0.114835	0.344702	0.562237		0	0.518333	1.44236	1.76804		0	0.149164	0.170757	0.153115
paired.T.test改T.test	T.TEST		0.0195098	0.00917439	0.00122539			0.0353504	0.0258995	0.052943			0.00280725	0.00649413	0.00146994			0.909845	0.474924	0.027148
	******		*	**	**			*	*				**	**	**					*
		normality test	0.218649	0.134504	0.897202		normality test	0.311654	0.950402	0.425643		normality test	0.492797	0.570261	0.356163		normality test	0.28574	0.520695	0.388658
		p-value	0.0635374	0.0420809	0.0146737		p-value	0.088942	0.0744695	0.112703		p-value	0.0225171	0.0349865	0.0161121		p-value	0.915052	0.513399	0.0764805
		adjusted p-value	0.0635374	0.0631214	0.044021		adjusted p-value	0.112703	0.112703	0.112703		adjusted p-value	0.0337756	0.0349865	0.0337756		adjusted p-value	0.915052	0.770098	0.229441
		1	1.12821	0.965489	0.982857	1	2.09302	7.2973	14.6667
		1	1.07204	1.21008	1.0437	1	5.28889	7.82609	16.275
		1	1.13977	1.23243	1.025	1	4.04762	5.01742	10
