# Supplementary material for: PM2.5 promotes lung cancer progression through activation of the AhR‐TMPRSS2‐IL18 pathway
Source: EMBO Mol Med. 2023 Mar 28;15(6):e17014. doi: 10.15252/emmm.202217014 (PMC10245036; doi:10.15252/emmm.202217014)
Supplement: Supplementary file 4 — Source Data for Figure 1 [file EMMM-15-e17014-s002.zip › Figure 1/Fig. 1A-Numerical data.xlsx]

## Sheet: Fig.1A
Fig.1A
	Concentration
		IMR90			Average	SD
	0	1	1	1	1	0
	25	0.73913	0.864198	0.814634	0.805987	0.0514232
	50	0.643478	0.765432	0.741463	0.716791	0.0527555
	100	0.6	0.635802	0.673171	0.636324	0.0298741
		MRC5
	0	1	1	1	1	0
	25	0.892562	0.840708	0.87907	0.87078	0.0219659
	50	0.752066	0.761062	0.75814	0.757089	0.00374688
	100	0.512397	0.59292	0.669767	0.591695	0.0642522
		H1975	H1975	H1975	AVERAGE	STDEV
	0	1	1	1	1	0
	25	0.671598	0.630996	0.682857	0.661817	0.022273
	50	0.585799	0.527675	0.522857	0.545444	0.0286031
	100	0.319527	0.254613	0.24	0.27138	0.0345637
		A549	A549	A549	AVERAGE	STDEV												diff	lwr	upr	adjusted p-value
	0	1	1	1	1	0											H1975-A549	-0.351463	-0.416069	-0.286857	<0.0001
	25	0.903774	0.895833	0.947991	0.915866	0.0229457											IMR90-A549	-0.124642	-0.189248	-0.0600357	0.0001026
	50	0.856604	0.760417	0.869976	0.828999	0.0488013											MRC5-A549	-0.104488	-0.169094	-0.0398821	0.0008816
	100	0.845283	0.708333	0.810875	0.788164	0.0581701											IMR90-H1975	0.226821	0.162215	0.291427	<0.0001
																	MRC5-H1975	0.246974	0.182368	0.311581	<0.0001
																	MRC5-IMR90	0.0201536	-0.0444525	0.0847597	0.824867
