# Supplementary material for: PM2.5 promotes lung cancer progression through activation of the AhR‐TMPRSS2‐IL18 pathway
Source: EMBO Mol Med. 2023 Mar 28;15(6):e17014. doi: 10.15252/emmm.202217014 (PMC10245036; doi:10.15252/emmm.202217014)
Supplement: Supplementary file 5 — Source Data for Figure 2 [file EMMM-15-e17014-s006.zip]

Archive with 18 entries (17 files):
- Figure 2/
- __MACOSX/._Figure 2
- Figure 2/Fig. 2E-Numerical data.xlsx
- __MACOSX/Figure 2/._Fig. 2E-Numerical data.xlsx
- Figure 2/Fig. 2F-Numerical data.xlsx
- __MACOSX/Figure 2/._Fig. 2F-Numerical data.xlsx
- Figure 2/Fig. 2E-Image data.tif
- __MACOSX/Figure 2/._Fig. 2E-Image data.tif
- Figure 2/Fig. 2D-Image data.tif
- __MACOSX/Figure 2/._Fig. 2D-Image data.tif
- Figure 2/Fig. 2A-Numerical data.xlsx
- __MACOSX/Figure 2/._Fig. 2A-Numerical data.xlsx
- Figure 2/Fig. 2B-Numerical data.xlsx
- __MACOSX/Figure 2/._Fig. 2B-Numerical data.xlsx
- Figure 2/Fig. 2C-Image data.tif
- __MACOSX/Figure 2/._Fig. 2C-Image data.tif
- Figure 2/Fig. 2F-Image data.tif
- __MACOSX/Figure 2/._Fig. 2F-Image data.tif
