# Supplementary material for: PM2.5 promotes lung cancer progression through activation of the AhR‐TMPRSS2‐IL18 pathway
Source: EMBO Mol Med. 2023 Mar 28;15(6):e17014. doi: 10.15252/emmm.202217014 (PMC10245036; doi:10.15252/emmm.202217014)
Supplement: Supplementary file 5 — Source Data for Figure 2 [file EMMM-15-e17014-s006.zip › Figure 2/Fig. 2E-Numerical data.xlsx]

## Sheet: Fig.2 E
	Fig.2E
	H1975
		E=1	E=2	E=3
	Well-1	21	23	25
	Well-2	22	22	21
	AVERAGE	21.5	22.5	23
	H1975-PM 2.5-90D	E=1	E=2	E=3
	Well-1	102	110	75
	Well-2	114	111	108
	AVERAGE	108	110.5	91.5
		E=1	E=2	E=3	AVERAGE	STDEV
	H1975	21.5	22.5	23	22.3333	0.62361
	PM 2.5	108	110.5	91.5	103.333	8.42945
normalize	H1975	1	1	1	0		p-value
normalize	PM 2.5	5.02326	4.91111	3.97826	0.573701	4.63754	0.00818981
