# Supplementary material for: PM2.5 promotes lung cancer progression through activation of the AhR‐TMPRSS2‐IL18 pathway
Source: EMBO Mol Med. 2023 Mar 28;15(6):e17014. doi: 10.15252/emmm.202217014 (PMC10245036; doi:10.15252/emmm.202217014)
Supplement: Supplementary file 5 — Source Data for Figure 2 [file EMMM-15-e17014-s006.zip › Figure 2/Fig. 2F-Numerical data.xlsx]

## Sheet: Fig.2 F
										Fig.2F
										A549
											E=1	E=2	E=3
										Well-1	17	8	19
										Well-2	17	14	6
										AVERAGE	17	11	12.5
										A549-PM 2.5	E=1	E=2	E=3
										Well-1	20	37	26
										Well-2	25	9	14
										AVERAGE	22.5	23	20
											E=1	E=2	E=3	AVERAGE	STDEV
										A549	17	11	12.5	13.5	2.54951
										PM 2.5	22.5	23	20	21.8333	1.31233
									normalize	A549	1	1	1	p-value
									normalize	PM 2.5	1.32353	2.09091	1.6	0.0958787
