# Supplementary material for: PM2.5 promotes lung cancer progression through activation of the AhR‐TMPRSS2‐IL18 pathway
Source: EMBO Mol Med. 2023 Mar 28;15(6):e17014. doi: 10.15252/emmm.202217014 (PMC10245036; doi:10.15252/emmm.202217014)
Supplement: Supplementary file 5 — Source Data for Figure 2 [file EMMM-15-e17014-s006.zip › Figure 2/Fig. 2A-Numerical data.xlsx]

## Sheet: Fig.2A
	Fig.2A
	H1975
		E=1	E=2	E=3	AVERAGE	STDEV
	24H	1	1	1	1	0
	48H	2.37879	1.36275	1.52174	1.75442	0.446238
	72H	5.59091	4.12745	4.65217	4.79018	0.605371
	96H	10.2576	8.05882	8.68478	9.00039	0.924963
	H1975-PM2.5-90D
		E=1	E=2	E=3	AVERAGE	STDEV		p-value
	24H	1.09091	0.823529	0.847826	0.920755	0.120725		0.4513
	48H	2.71212	1.13725	1.63043	1.8266	0.65773		0.904008
	72H	6.28788	4.36275	4.86957	5.1734	0.814768		0.62169
	96H	14.2424	11.5882	11.0761	12.3022	1.38775	0.0199824	0.0488173
