# Supplementary material for: PM2.5 promotes lung cancer progression through activation of the AhR‐TMPRSS2‐IL18 pathway
Source: EMBO Mol Med. 2023 Mar 28;15(6):e17014. doi: 10.15252/emmm.202217014 (PMC10245036; doi:10.15252/emmm.202217014)
Supplement: Supplementary file 5 — Source Data for Figure 2 [file EMMM-15-e17014-s006.zip › Figure 2/Fig. 2B-Numerical data.xlsx]

## Sheet: Fig.2B
											Fig.2B
											A549
												E=1	E=2	E=3	AVERAGE	STDEV
											24H	1	1	1	1	0
											48H	1.10909	1.46341	0.989831	1.18745	0.201122
											72H	2.37273	2.04878	1.70847	2.04333	0.271207
											96H	4.68182	4.96585	4.60339	4.75035	0.155709
											A549-PM2.5-90D
												E=1	E=2	E=3	AVERAGE	STDEV	p-value
											24H	1.20455	1.1122	1.27119	1.19598	0.0651902	0.0511207
											48H	1.76364	1.50244	1.34237	1.53615	0.173624	0.13703
											72H	4.55455	3.29756	5.28814	4.38008	0.821959	0.01881
											96H	9.05455	10.0293	7.67458	8.91946	0.966033	0.003823
