# Supplementary material for: PM2.5 promotes lung cancer progression through activation of the AhR‐TMPRSS2‐IL18 pathway
Source: EMBO Mol Med. 2023 Mar 28;15(6):e17014. doi: 10.15252/emmm.202217014 (PMC10245036; doi:10.15252/emmm.202217014)
Supplement: Supplementary file 6 — Source Data for Figure 3 [file EMMM-15-e17014-s005.zip › Figure 3/Fig. 3B-Numerical data.xlsx]

## Sheet: Fig.3B 
Fig. 3B
			16th day
			weight
		1	42.7	H1975	H1975-PM2.5 3M
		2	55.8	42.7	307.1
		3	56.4	55.8	121.4
		4	53.9	56.4	128
		5	38.7	53.9	303.1
		6	82.4	38.7	179.2		p-value
H1975	average		54.9833	82.4	385.4	0.00235136	0.00914465
	SD		13.9735
			weight
		1	307.1
		2	121.4
		3	128
		4	303.1
		5	179.2
		6	385.4
H1975-PM2.5 3M	average		237.367
	SD		99.9084
