# Supplementary material for: PM2.5 promotes lung cancer progression through activation of the AhR‐TMPRSS2‐IL18 pathway
Source: EMBO Mol Med. 2023 Mar 28;15(6):e17014. doi: 10.15252/emmm.202217014 (PMC10245036; doi:10.15252/emmm.202217014)
Supplement: Supplementary file 6 — Source Data for Figure 3 [file EMMM-15-e17014-s005.zip › Figure 3/Fig. 3A-Numerical data.xlsx]

## Sheet: Fig.3A
Fig. 3A
			1th day	5th day	8th day	10th day	12th day	15th day	16th day
			volume	volume	volume	volume	volume	volume	volume
		1	0	8.2368	5.85533	25.0417	13.9542	11.6951	145.95
		2	0	0.731025	16.7815	41.8445	65.0233	202.006	118.807
		3	0	9.71824	21.56	62.9494	58.9239	113.613	134.365
		4	0	25.4634	41.7186	65.9691	89.0501	233.822	338.413
		5	0	24.2473	23.985	47.7593	76.3305	158.551	172.039
		6	0	20.6016	49.2317	71.6698	69.4313	142.425	146.467
H1975	average		0	14.8331	26.522	52.539	62.1189	143.685	176.007
	SD		0	9.16013	14.718	16.0626	23.5202	70.7981	74.3565
		1	0	59.5895	119.933	238.331	413.228	559.097	563.748
		2	0	39.4728	77.5456	69.62	109.496	187.084	219.777
		3	0	37.2204	52.7044	80.8333	235.085	305.098	293.545
		4	0	57.7398	67.9531	113.614	280.991	445.436	621.709
		5	0	39.2749	77.2087	112.085	180.72	316.857	281.603
		6	0	33.0871	108.392	190.048	331.356	407.787	422.393
H1975-PM2.5 3M	average		0	44.3974	83.956	134.088	258.479	370.226	400.463
	SD		0	10.3178	23.133	60.4063	98.7881	117.877	149.61
			p-value	0.004	0.006	0.042	0.012	0.029	0.007
			adjusted p-value	0.014	0.014	0.042	0.018	0.0348	0.014
