# Supplementary material for: PM2.5 promotes lung cancer progression through activation of the AhR‐TMPRSS2‐IL18 pathway
Source: EMBO Mol Med. 2023 Mar 28;15(6):e17014. doi: 10.15252/emmm.202217014 (PMC10245036; doi:10.15252/emmm.202217014)
Supplement: Supplementary file 7 — Source Data for Figure 4 [file EMMM-15-e17014-s004.zip]

Archive with 14 entries (13 files):
- Figure 4/
- __MACOSX/._Figure 4
- Figure 4/Fig. 4A-Numerical data.xlsx
- __MACOSX/Figure 4/._Fig. 4A-Numerical data.xlsx
- Figure 4/Fig. 4E-Numerical data.xlsx
- __MACOSX/Figure 4/._Fig. 4E-Numerical data.xlsx
- Figure 4/Fig. 4D-Numerical data.xlsx
- __MACOSX/Figure 4/._Fig. 4D-Numerical data.xlsx
- Figure 4/Fig. 4E-Image data.tif
- __MACOSX/Figure 4/._Fig. 4E-Image data.tif
- Figure 4/Fig. 4B-Image data.tif
- __MACOSX/Figure 4/._Fig. 4B-Image data.tif
- Figure 4/Fig. 4C-Image data.tif
- __MACOSX/Figure 4/._Fig. 4C-Image data.tif
