# Supplementary material for: PM2.5 promotes lung cancer progression through activation of the AhR‐TMPRSS2‐IL18 pathway
Source: EMBO Mol Med. 2023 Mar 28;15(6):e17014. doi: 10.15252/emmm.202217014 (PMC10245036; doi:10.15252/emmm.202217014)
Supplement: Supplementary file 7 — Source Data for Figure 4 [file EMMM-15-e17014-s004.zip › Figure 4/Fig. 4A-Numerical data.xlsx]

## Sheet: Fig.4A 
Fig. 4A
H1975		E1	E2	E3	average	SD (N=3)	p-value
TMPRSS2	H1975	1	1	1	1	0	0.029026
	H1975-PM2.5-90D	4.466	7.488	6.805	6.253	1.58482
