# Supplementary material for: PM2.5 promotes lung cancer progression through activation of the AhR‐TMPRSS2‐IL18 pathway
Source: EMBO Mol Med. 2023 Mar 28;15(6):e17014. doi: 10.15252/emmm.202217014 (PMC10245036; doi:10.15252/emmm.202217014)
Supplement: Supplementary file 7 — Source Data for Figure 4 [file EMMM-15-e17014-s004.zip › Figure 4/Fig. 4E-Numerical data.xlsx]

## Sheet: Fig.4E 
Fig. 4E		H1975, H1975-PM2.5-90D
			N1						N2							N3
		PM2.5	-	+	-	+			-	+	-	+				-	+	-	+
		CH-223191	-	-	+	+			-	-	+	+				-	-	+	+
	TMPRSS2	Area	164	252	144	190		Area	160	180	102	160			Area	192	280	140	192
		Sum	19411	20648	19893	19420		Sum	14180	16820	11836	15311			Sum	14782	19327	14531	11412
	b-actin	Area	324	315	360	351		Area	885	855	754	744			Area	720	720	705	736
		Sum	9592	8929	9320	8799		Sum	15243	13485	13623	10453			Sum	13492	25212	23978	27559
	TMPRSS2	normalize with actin	0.506173	0.8	0.4	0.541311			0.180791	0.210526	0.135279	0.215054				0.266667	0.388889	0.198582	0.26087
		relative expression	1	1.58049	0.790244	1.06942			1	1.16447	0.748259	1.18952				1	1.45833	0.744681	0.978261
		N1	1	1.58049	0.790244	1.06942
		N2	1	1.29386	0.748259	1.18952
		N3	1	1.45833	0.744681	0.978261
		average	1	1.44423	0.761061	1.07907
		stdev	0	0.11744	0.0206868	0.0865139
		PM2.5	-	+	-	+
		CH-223191	-	-	+	+
		normality test		0.837591	0.134985	0.849259
		p-value		0.0332143	0.00372694	0.325386
		adjusted p-value		0.0498214	0.0111808	0.325386
