# Supplementary material for: PM2.5 promotes lung cancer progression through activation of the AhR‐TMPRSS2‐IL18 pathway
Source: EMBO Mol Med. 2023 Mar 28;15(6):e17014. doi: 10.15252/emmm.202217014 (PMC10245036; doi:10.15252/emmm.202217014)
Supplement: Supplementary file 7 — Source Data for Figure 4 [file EMMM-15-e17014-s004.zip › Figure 4/Fig. 4D-Numerical data.xlsx]

## Sheet: Fig.4D
Fig. 4D	N1	N2	N3													RG1a(p=0.041283)
RG1a	2^-ΔΔCt	2^-ΔΔCt	2^-ΔΔCt	AVERAGE	STDEV.P												diff	lwr	upr	adjusted p-value
H1975-IgG	1	1	1	1	0											PM2.5.AhR-H1975.AhR	2.80033	0.176796	5.42387	0.0388541
PM2.5 IgG	1.93975	1.63492	1.23433	1.603	0.288869											PM2.5.IgG-H1975.AhR	0.810292	-1.81324	3.43383	0.632955
H1975-AhR	0.745245	0.529682	1.1032	0.79271	0.236533											PM2.5.IgG-PM2.5.AhR	-1.99004	-4.61357	0.633496	0.127229
PM2.5 AhR	5.50848	3.20913	2.06152	3.59304	1.43316											RG1d(p=0.0029426)
RG1d																	diff	lwr	upr	adjusted p-value
H1975-IgG	1	1	1	1	0											PM2.5.AhR-H1975.AhR	3.81938	1.85736	5.7814	0.0023927
PM2.5 IgG	1.36187	2.14254	2.01384	1.83942	0.341737											PM2.5.IgG-H1975.AhR	1.66499	-0.297033	3.62701	0.0894575
H1975-AhR	0.141152	0.168065	0.214063	0.174427	0.0301035											PM2.5.IgG-PM2.5.AhR	-2.15439	-4.11641	-0.192369	0.0346995
PM2.5 AhR	2.67119	5.24802	4.06222	3.99381	1.0531											RG1f(p<0.0001)
RG1f																	diff	lwr	upr	adjusted p-value
H1975-IgG	1	1	1	1	0											PM2.5.AhR-H1975.AhR	12.4146	8.9594	15.8698	8.17e-05
PM2.5 IgG	2.30757	2.71699	3.56845	2.86434	0.525189											PM2.5.IgG-H1975.AhR	2.22751	-1.2277	5.68273	0.198366
H1975-AhR	0.596932	0.452412	0.861123	0.636822	0.169223											PM2.5.IgG-PM2.5.AhR	-10.1871	-13.6423	-6.73189	0.0002515
PM2.5 AhR	12.7252	10.9408	15.4883	13.0514	1.8708											RG1h(0.09985)
RG1h																group1	group2	estimate	conf.low	conf.high	adjusted p-value	p.adj.signif
H1975-IgG	1	1	1	1	0											H1975.AhR	PM2.5.AhR	4.64	-7.59	16.9	0.268	ns
PM2.5 IgG	3.35769	1.65365	1.48985	2.16707	0.844552											H1975.AhR	PM2.5.IgG	1.92	-1.5	5.35	0.147	ns
H1975-AhR	0.393524	0.205609	0.134614	0.244582	0.109233											PM2.5.AhR	PM2.5.IgG	-2.71	-13.7	8.27	0.524	ns
PM2.5 AhR	8.97808	3.4535	2.20987	4.88048	2.94158											RG2a(0.002176)
RG2a																group1	group2	estimate	conf.low	conf.high	adjusted p-value	p.adj.signif
H1975-IgG	1	1	1	1	0											H1975.AhR	PM2.5.AhR	6.36	3.8	8.92	0.008	**
PM2.5 IgG	2.37274	2.46279	1.79324	2.20959	0.296691											H1975.AhR	PM2.5.IgG	1.88	0.708	3.05	0.019	*
H1975-AhR	0.255256	0.390687	0.343202	0.329715	0.0561059											PM2.5.AhR	PM2.5.IgG	-4.48	-6.59	-2.38	0.007	**
PM2.5 AhR	7.5461	6.45933	6.07524	6.69356	0.622898
