# Supplementary material for: PM2.5 promotes lung cancer progression through activation of the AhR‐TMPRSS2‐IL18 pathway
Source: EMBO Mol Med. 2023 Mar 28;15(6):e17014. doi: 10.15252/emmm.202217014 (PMC10245036; doi:10.15252/emmm.202217014)
Supplement: Supplementary file 8 — Source Data for Figure 5 [file EMMM-15-e17014-s010.zip]

Archive with 16 entries (15 files):
- Figure 5/
- __MACOSX/._Figure 5
- Figure 5/Fig. 5C-Numerical data.xlsx
- __MACOSX/Figure 5/._Fig. 5C-Numerical data.xlsx
- Figure 5/Fig. 5E-Numerical data.xlsx
- __MACOSX/Figure 5/._Fig. 5E-Numerical data.xlsx
- Figure 5/Fig. 5D-Numerical data.xlsx
- __MACOSX/Figure 5/._Fig. 5D-Numerical data.xlsx
- Figure 5/Fig. 5C-Image data.tif
- __MACOSX/Figure 5/._Fig. 5C-Image data.tif
- Figure 5/Fig. 5E-Image data.tif
- __MACOSX/Figure 5/._Fig. 5E-Image data.tif
- Figure 5/Fig. 5B-Image data.tif
- __MACOSX/Figure 5/._Fig. 5B-Image data.tif
- Figure 5/Fig. 5A-Image data.tif
- __MACOSX/Figure 5/._Fig. 5A-Image data.tif
