# Supplementary material for: PM2.5 promotes lung cancer progression through activation of the AhR‐TMPRSS2‐IL18 pathway
Source: EMBO Mol Med. 2023 Mar 28;15(6):e17014. doi: 10.15252/emmm.202217014 (PMC10245036; doi:10.15252/emmm.202217014)
Supplement: Supplementary file 8 — Source Data for Figure 5 [file EMMM-15-e17014-s010.zip › Figure 5/Fig. 5C-Numerical data.xlsx]

## Sheet: Fig.5C
Fig. 5C
	H1975 shTMPRSS2-soft agar
		E=1	E=2	E=3
					AVERAGE
	Vector	58.3333	54.3333	54.6667	55.7778	1
	shTMPRSS2-1	2	1.66667	1	1.55556	0.0278884
	shTMPRSS2-2	40.3333	43	28	37.1111	0.665339
	E=1	E=2	E=3	AVERAGE	ST
	1	1	1	1	0
	0.0342857	0.0306748	0.0182927	0.0277511	0.00684863
	0.691429	0.791411	0.512195	0.665012	0.11551
		shTMPRSS2-1	shTMPRSS2-2
	normality test	0.4143	0.689785
	p-value	<0.0001	0.054624
	adjusted p-value	<0.0001	0.054624
