# Supplementary material for: PM2.5 promotes lung cancer progression through activation of the AhR‐TMPRSS2‐IL18 pathway
Source: EMBO Mol Med. 2023 Mar 28;15(6):e17014. doi: 10.15252/emmm.202217014 (PMC10245036; doi:10.15252/emmm.202217014)
Supplement: Supplementary file 8 — Source Data for Figure 5 [file EMMM-15-e17014-s010.zip › Figure 5/Fig. 5E-Numerical data.xlsx]

## Sheet: Fig.5E
Fig. 5E
					weight (g)	mg
			H1975-Vector	1	0.1717	171.7
				2	0.218	218
				3	0.318	318
				4	0.2162	216.2
				5	0.4712	471.2
				6	0.4179	417.9
				7	0.5754	575.4
				8	0.4832	483.2
				9	0.5124	512.4
				average	0.376	376
				SD	0.148441	148.441
					weight (g)
			H1975-shTMPRSS2-1	1	0.1564	156.4
				2	0.0249	24.9
				3	0.1831	183.1
				4	0.4083	408.3
				5	0.0929	92.9
				6	0.204	204
				7	0.1189	118.9
				8	0.3866	386.6
				9	0.0063	6.3
				average	0.175711	175.711
				SD	0.142007	142.007
				weight (g)	SD
			H1975-Vector	0.376	0.148441
			H1975-shTMPRSS2	0.175711	0.142007
