# Supplementary material for: PM2.5 promotes lung cancer progression through activation of the AhR‐TMPRSS2‐IL18 pathway
Source: EMBO Mol Med. 2023 Mar 28;15(6):e17014. doi: 10.15252/emmm.202217014 (PMC10245036; doi:10.15252/emmm.202217014)
Supplement: Supplementary file 8 — Source Data for Figure 5 [file EMMM-15-e17014-s010.zip › Figure 5/Fig. 5D-Numerical data.xlsx]

## Sheet: Fig.5D
Fig. 5D
			volume	volume	volume	volume	volume	volume	volume	volume	volume
			1th day	6th day	8th day	10th day	13th day	15th day	17th day	20th day	21th day
			1	6	8	10	13	15	17	20	21
		1	0	24.4366	20.6293	22.2549	24.1125	47.6021	83.8531	255.15	274.963
		2	0	20.0731	26.3562	32.7928	41.4514	71.9872	144.102	231.913	345.877
		3	0	21.6301	30.12	58.3811	112.513	119.097	190.497	239.996	306.792
		4	0	14.5645	25.6921	37.398	57.1389	97.0592	116.136	212.396	293.906
		5	0	17.5538	43.0301	46.3485	78.4378	178.906	431.43	495.931	683.46
		6	0	22.6748	29.9616	59.7888	90.1399	154.746	253.426	460.56	538.347
		7	0	39.6525	89.0838	146.369	344.454	391.839	572.162	691.808	939.123
		8	0	32.4728	82.508	101.896	172.269	225.687	475.625	778.515	834.982
		9	0	26.4612	61.802	110.294	190.525	315.195	373.513	571.396	633.541
		average	0	24.3911	45.4648	68.3913	123.449	178.013	293.416	437.518	538.999
		SD	0	7.70582	25.972	41.7961	99.9808	114.907	175.426	214.486	249.628
																					time	Effect	DFn	DFd	F	p	`p<.05`	ges	p.adj
																				1	t1	treatment	1	8	11.2	0.01	*	0.459	0.056
			1	6	8	10	13	15	17	20	21									2	t2	treatment	1	8	2.57	0.148		0.155	0.148
		1	0	14.2016	22.3841	35.3573	36.7584	48.3336	77.0811	202.519	163.941									3	t3	treatment	1	8	3.28	0.108		0.194	0.144
		2	0	4.61491	11.9565	17.3305	10.6157	10.0751	21.0204	30.6728	63.2261									4	t4	treatment	1	8	2.72	0.138		0.157	0.148
		3	0	14.654	20.039	29.1641	45.0545	61.9776	87.101	144.867	231.34									5	t5	treatment	1	8	4.1	0.078		0.229	0.125
		4	0	21.1351	73.7529	92.2914	179.242	238.102	344.81	448.383	537.986									6	t6	treatment	1	8	5.61	0.045	*	0.251	0.09
		5	0	17.2634	23.608	25.6789	28.8958	43.6968	97.8995	184.353	207.47									7	t7	treatment	1	8	8.17	0.021	*	0.295	0.056
		6	0	9.70558	22.3859	30.8271	55.0181	72.7159	117.93	172.858	264.722									8	t8	treatment	1	8	8.24	0.021	*	0.299	0.056
		7	0	14.5724	17.535	23.355	39.6934	48.9563	113.712	169.53	235.749
		8	0	10.4082	36.1606	57.8124	114.474	167.706	304.748	482.305	620.185
		9	0	13.0967	17.3056	19.7	9.90281	8.464	13.0366	15.9233	27.5573
		average	0	13.2947	27.2364	36.8352	57.7394	77.7808	130.815	205.712	261.353
		SD	0	4.71855	18.647	23.9604	55.0645	76.0866	116.358	161.481	197.851
