# Supplementary material for: PM2.5 promotes lung cancer progression through activation of the AhR‐TMPRSS2‐IL18 pathway
Source: EMBO Mol Med. 2023 Mar 28;15(6):e17014. doi: 10.15252/emmm.202217014 (PMC10245036; doi:10.15252/emmm.202217014)
Supplement: Supplementary file 9 — Source Data for Figure 6 [file EMMM-15-e17014-s011.zip]

Archive with 22 entries (21 files):
- Figure 6/
- __MACOSX/._Figure 6
- Figure 6/Fig. 6E-Image data.tif
- __MACOSX/Figure 6/._Fig. 6E-Image data.tif
- Figure 6/Fig. 6C-Image data.tif
- __MACOSX/Figure 6/._Fig. 6C-Image data.tif
- Figure 6/Fig. 6A-Image data.tif
- __MACOSX/Figure 6/._Fig. 6A-Image data.tif
- Figure 6/Fig. 6H-Image data.tif
- __MACOSX/Figure 6/._Fig. 6H-Image data.tif
- Figure 6/Fig. 6H-Numerical data.xlsx
- __MACOSX/Figure 6/._Fig. 6H-Numerical data.xlsx
- Figure 6/Fig. 6F-Numerical data.xlsx
- __MACOSX/Figure 6/._Fig. 6F-Numerical data.xlsx
- Figure 6/Fig. 6G-Numerical data.xlsx
- __MACOSX/Figure 6/._Fig. 6G-Numerical data.xlsx
- Figure 6/Fig. 6D-Numerical data.xlsx
- __MACOSX/Figure 6/._Fig. 6D-Numerical data.xlsx
- Figure 6/Fig. 6E-Numerical data.xlsx
- __MACOSX/Figure 6/._Fig. 6E-Numerical data.xlsx
- Figure 6/Fig. 6B-Numerical data.xlsx
- __MACOSX/Figure 6/._Fig. 6B-Numerical data.xlsx
