# Supplementary material for: PM2.5 promotes lung cancer progression through activation of the AhR‐TMPRSS2‐IL18 pathway
Source: EMBO Mol Med. 2023 Mar 28;15(6):e17014. doi: 10.15252/emmm.202217014 (PMC10245036; doi:10.15252/emmm.202217014)
Supplement: Supplementary file 9 — Source Data for Figure 6 [file EMMM-15-e17014-s011.zip › Figure 6/Fig. 6H-Numerical data.xlsx]

## Sheet: Fig.6H 
Fig. 6H
			N1					N2					N3				N3
			A549	A549-PM2.5-90D				A549	A549-PM2.5-90D				A549	A549-PM2.5-90D			A549	A549-PM2.5-90D
	TMPRSS2	Area	780	936				728	935				663	867
		Sum	61130	71090				56735	74429				47670	64736
	IL-18	Area	481	564			Area	440	705			Area				Area	104	196
		Sum	43317	41332			Sum	41989	47558			Sum				Sum	12680	21590
	b-actin	Area	380	340			Area	360	350			Area	342	324		Area	732	744
		Sum	19505	14741			Sum	16024	15976			Sum	16829	11802		Sum	10451	8484
	TMPRSS2	normalize with actin	2.05263	2.75294				2.02222	2.67143				1.9386	2.67593					normalize with actin	TMPRSS2
		relative expression	1	1.34118				1	1.32104				1	1.38034					relative expression
	IL-18	normalize with actin	1.26579	1.65882				1.22222	2.01429								0.142077	0.263441	normalize with actin	IL-18
		relative expression	1	1.31051				1	1.64805								1	1.85422	relative expression
		TMPRSS2						IL-18
		N1	1	1.34118				N1	1	1.31051
		N2	1	1.32104				N2	1	1.64805
		N3	1	1.38034				N4	1	1.85422
		average	1	1.34752				average	1	1.60426
		stdev	0	0.0246232				stdev	0	0.22412
		TMPRSS2	p-value	0.00250077			IL-18	p-value	0.0624132
