# Supplementary material for: PM2.5 promotes lung cancer progression through activation of the AhR‐TMPRSS2‐IL18 pathway
Source: EMBO Mol Med. 2023 Mar 28;15(6):e17014. doi: 10.15252/emmm.202217014 (PMC10245036; doi:10.15252/emmm.202217014)
Supplement: Supplementary file 9 — Source Data for Figure 6 [file EMMM-15-e17014-s011.zip › Figure 6/Fig. 6D-Numerical data.xlsx]

## Sheet: Fig.6D
Fig. 6D
H1975 and H1975-PM2.5-3M
IL-18	E=1	E=2	E=3	AVER	SD
H1975	1	1	1	1	0
H1975-PM2.5-90D	1.392	1.316	1.338	1.34867	0.0391067
