# Supplementary material for: PM2.5 promotes lung cancer progression through activation of the AhR‐TMPRSS2‐IL18 pathway
Source: EMBO Mol Med. 2023 Mar 28;15(6):e17014. doi: 10.15252/emmm.202217014 (PMC10245036; doi:10.15252/emmm.202217014)
Supplement: Supplementary file 9 — Source Data for Figure 6 [file EMMM-15-e17014-s011.zip › Figure 6/Fig. 6E-Numerical data.xlsx]

## Sheet: Fig.6E 
Fig. 6E
			N1					N2						N3
			H1975	H1975-PM2.5-90D				H1975	H1975-PM2.5-90D					H1975	H1975-PM2.5-90D
	IL-18	Area	550	992			Area	248	627				Area	305	684
		Sum	58629	93438			Sum	31492	64578				Sum	43348	68965
	b-actin	Area	936	994			Area	936	962				Area	836	840
		Sum	50147	39254			Sum	39525	36567				Sum	26458	28817
	IL-18	normalize with actin	0.587607	0.997988				0.264957	0.651767					0.364833	0.814286
		relative expression	1	1.69839				1	2.4599					1	2.23194
		N1	1	1.69839
		N2	1	2.4599
		N3	1	2.23194
		average	1	2.13008
		stdev	0	0.319117
