# Supplementary material for: PM2.5 promotes lung cancer progression through activation of the AhR‐TMPRSS2‐IL18 pathway
Source: EMBO Mol Med. 2023 Mar 28;15(6):e17014. doi: 10.15252/emmm.202217014 (PMC10245036; doi:10.15252/emmm.202217014)
Supplement: Supplementary file 9 — Source Data for Figure 6 [file EMMM-15-e17014-s011.zip › Figure 6/Fig. 6B-Numerical data.xlsx]

## Sheet: Fig.6B
Fig. 6B
H1299 O/E TMPRSS2-IL-18 qPCR
	E=1	E=2	E=3	AVER	SD
Vector	1	1	1	1	0
TMPRSS2	2.66	2.89	2.446	2.66533	0.222048
