# Supplementary material for: PM2.5 promotes lung cancer progression through activation of the AhR‐TMPRSS2‐IL18 pathway
Source: EMBO Mol Med. 2023 Mar 28;15(6):e17014. doi: 10.15252/emmm.202217014 (PMC10245036; doi:10.15252/emmm.202217014)
Supplement: Supplementary file 10 — Source Data for Figure 7 [file EMMM-15-e17014-s007.zip]

Archive with 6 entries (5 files):
- Figure 7/
- __MACOSX/._Figure 7
- Figure 7/Fig. 7A-Image data.tif
- __MACOSX/Figure 7/._Fig. 7A-Image data.tif
- Figure 7/Fig. 7B-Image data.tif
- __MACOSX/Figure 7/._Fig. 7B-Image data.tif
